# Supplementary material for: Implementation of growth curves in a generic physiologically based kinetic model with a case study of perfluorooctanesulfonic acid (PFOS) in beef cattle, sheep, and chicken
Source: Arch Toxicol. 2026 May 2;100(8):3443–61. doi: 10.1007/s00204-026-04421-z (PMC13379421; doi:10.1007/s00204-026-04421-z)
Supplement: Supplementary file 2 — Supplementary Material 2 [file 204_2026_4421_MOESM2_ESM.xlsx]

## Sheet: Concentration_curves_growth
Ref	ID	Species	Dose (ug/kg)	Tissue	Time (h)	Obs	Pred	FE				FE Median and 5%,95% percentile	FE 5%	FE 95%	inbetween 0.5, 2 FE	% 2-fold	abs(log10)	GMFE
Lupton14	1	cattle_beef	8000	plasma	1	16	867.045	54.1903				1.29882	0.944751	9.36897	FALSE	73.6842	1.73392	1.77977
Lupton14	2	cattle_beef	8000	plasma	2	388	1702.86	4.38882							FALSE		0.642347
Lupton14	3	cattle_beef	8000	plasma	4	1612	3340.79	2.07245							FALSE		0.316484
Lupton14	4	cattle_beef	8000	plasma	8	5400	6467.61	1.1977							TRUE		0.0783498
Lupton14	5	cattle_beef	8000	plasma	12	8816	9405.57	1.06687							TRUE		0.0281134
Lupton14	6	cattle_beef	8000	plasma	24	13239	17195.1	1.29882							TRUE		0.113549
Lupton14	7	cattle_beef	8000	plasma	36	24955	23650.5	0.947728							TRUE		0.0233164
Lupton14	8	cattle_beef	8000	plasma	48	28582	28995.7	1.01447							TRUE		0.00624024
Lupton14	9	cattle_beef	8000	plasma	72	35240	37068.5	1.05189							TRUE		0.0219687
Lupton14	10	cattle_beef	8000	plasma	96	34095	42559.2	1.24825							TRUE		0.0963029
Lupton14	11	cattle_beef	8000	plasma	144	36256	48725.9	1.34394							TRUE		0.12838
Lupton14	12	cattle_beef	8000	plasma	192	34977	51346.8	1.46802							TRUE		0.166731
Lupton14	13	cattle_beef	8000	plasma	240	28208	52270.6	1.85304							TRUE		0.267885
Lupton14	14	cattle_beef	8000	plasma	312	26675	52281.7	1.95995							TRUE		0.292245
Lupton14	15	cattle_beef	8000	plasma	360	21655	51905.5	2.39693							FALSE		0.379655
Lupton14	16	cattle_beef	8000	plasma	413	21643	51352.3	2.3727							FALSE		0.375243
Lupton14	17	cattle_beef	8000	plasma	504	46278	50285.5	1.0866							TRUE		0.0360684
Lupton14	18	cattle_beef	8000	plasma	576	47968	49420.6	1.03028							TRUE		0.0129563
Lupton14	19	cattle_beef	8000	plasma	672	52597	48282.2	0.917964							TRUE		0.0371742
Lupton15	1	cattle_beef	98	plasma	4	35	40.9226	1.16922				0.902228	0.637594	1.66183	TRUE	100	0.0678953	1.27208
Lupton15	2	cattle_beef	98	plasma	12	210	115.201	0.548577							TRUE		0.260762
Lupton15	3	cattle_beef	98	plasma	24	275	210.578	0.765737							TRUE		0.11592
Lupton15	4	cattle_beef	98	plasma	48	395	354.988	0.898703							TRUE		0.0463838
Lupton15	5	cattle_beef	98	plasma	144	610	595.847	0.976798							TRUE		0.0101951
Lupton15	6	cattle_beef	98	plasma	216	380	634.731	1.67034							TRUE		0.222806
Lupton15	7	cattle_beef	98	plasma	360	370	633.109	1.71111							TRUE		0.233277
Lupton15	8	cattle_beef	98	plasma	528	600	608.668	1.01445							TRUE		0.00622917
Lupton15	9	cattle_beef	98	plasma	840	375	562.511	1.50003							TRUE		0.1761
Lupton15	10	cattle_beef	98	plasma	1344	605	496.92	0.821355							TRUE		0.0854693
Lupton15	11	cattle_beef	98	plasma	1848	455	440.954	0.969129							TRUE		0.0136182
Lupton15	12	cattle_beef	98	plasma	2520	595	378.376	0.635926							TRUE		0.196594
Lupton15	13	cattle_beef	98	plasma	2856	520	351.355	0.675683							TRUE		0.170257
Lupton15	14	cattle_beef	98	plasma	3192	405	326.751	0.806794							TRUE		0.0932376
Lupton15	15	cattle_beef	98	plasma	3864	390	283.76	0.727589							TRUE		0.138114
Lupton15	16	cattle_beef	98	plasma	4200	305	264.938	0.868648							TRUE		0.0611563
Lupton15	17	cattle_beef	98	plasma	4872	215	231.753	1.07792							TRUE		0.032587
Lupton15	18	cattle_beef	98	plasma	5712	200	197.198	0.98599							TRUE		0.00612731
Lupton15	19	cattle_beef	98	plasma	6384	260	174.017	0.669294							TRUE		0.174383
Lupton15	20	cattle_beef	98	plasma	7056	170	153.978	0.905752							TRUE		0.0429906
Lupton15	21	cattle_beef	98	plasma	7896	110	132.836	1.2076							TRUE		0.0819221
Lupton15	22	cattle_beef	98	plasma	8232	145	125.332	0.86436							TRUE		0.0633054
Lupton15	1	cattle_beef	9090	plasma	4	4100	3795.79	0.925802				0.986983	0.463274	1.52048	TRUE	91.3043	0.0334818	1.26909
Lupton15	2	cattle_beef	9090	plasma	12	26740	10685.6	0.39961							FALSE		0.398364
Lupton15	3	cattle_beef	9090	plasma	24	44140	19532.4	0.442511							FALSE		0.354076
Lupton15	4	cattle_beef	9090	plasma	72	64730	42083.7	0.650142							TRUE		0.186992
Lupton15	5	cattle_beef	9090	plasma	144	43530	55272.4	1.26975							TRUE		0.103719
Lupton15	6	cattle_beef	9090	plasma	216	51530	58881.7	1.14267							TRUE		0.0579201
Lupton15	7	cattle_beef	9090	plasma	360	38290	58735.9	1.53398							TRUE		0.185818
Lupton15	8	cattle_beef	9090	plasma	528	48090	56473.4	1.17433							TRUE		0.0697891
Lupton15	9	cattle_beef	9090	plasma	720	50860	53797.3	1.05775							TRUE		0.0243843
Lupton15	10	cattle_beef	9090	plasma	1008	71480	50063.5	0.700384							TRUE		0.154664
Lupton15	11	cattle_beef	9090	plasma	1344	42140	46123.3	1.09452							TRUE		0.0392255
Lupton15	12	cattle_beef	9090	plasma	1848	38120	40937.4	1.07391							TRUE		0.030967
Lupton15	13	cattle_beef	9090	plasma	2520	37320	35136.7	0.941498							TRUE		0.0261808
Lupton15	14	cattle_beef	9090	plasma	2856	34820	32631.3	0.937142							TRUE		0.0281944
Lupton15	15	cattle_beef	9090	plasma	3192	32290	30349.6	0.939907							TRUE		0.026915
Lupton15	16	cattle_beef	9090	plasma	3864	31020	26361.7	0.849829							TRUE		0.0706685
Lupton15	17	cattle_beef	9090	plasma	4200	24940	24615.3	0.986983							TRUE		0.00569049
Lupton15	18	cattle_beef	9090	plasma	4872	13630	21535.8	1.58003							TRUE		0.198665
Lupton15	19	cattle_beef	9090	plasma	5712	16320	18328.2	1.12305							TRUE		0.050399
Lupton15	20	cattle_beef	9090	plasma	6384	17960	16175.7	0.900654							TRUE		0.0454421
Lupton15	21	cattle_beef	9090	plasma	7056	15690	14314.7	0.912349							TRUE		0.0398392
Lupton15	22	cattle_beef	9090	plasma	7896	9740	12350.9	1.26806							TRUE		0.103138
Lupton15	23	cattle_beef	9090	plasma	8232	8330	11653.8	1.39901							TRUE		0.145821
Kowalczyk12	2	sheep_dairy	1.16	plasma	23	2.55	7.78608	3.05337				1.20623	0.837948	2.90114	FALSE	87.5	0.484779	1.39678
Kowalczyk12	3	sheep_dairy	1.16	plasma	47	4.14	16.328	3.94396							FALSE		0.595932
Kowalczyk12	4	sheep_dairy	1.16	plasma	69	12.11	24.6864	2.03851							FALSE		0.309314
Kowalczyk12	5	sheep_dairy	1.16	plasma	94	21.68	33.3143	1.53664							TRUE		0.186572
Kowalczyk12	6	sheep_dairy	1.16	plasma	119	24.23	41.8774	1.72833							TRUE		0.237626
Kowalczyk12	7	sheep_dairy	1.16	plasma	143	33.79	50.2932	1.48841							TRUE		0.172721
Kowalczyk12	8	sheep_dairy	1.16	plasma	165	34.43	58.4653	1.69809							TRUE		0.229961
Kowalczyk12	9	sheep_dairy	1.16	plasma	190	44	66.8834	1.52008							TRUE		0.181866
Kowalczyk12	10	sheep_dairy	1.16	plasma	214	58.66	75.1501	1.28111							TRUE		0.107587
Kowalczyk12	11	sheep_dairy	1.16	plasma	239	51.65	83.4543	1.61577							TRUE		0.208378
Kowalczyk12	12	sheep_dairy	1.16	plasma	359	83.85	123.815	1.47662							TRUE		0.16927
Kowalczyk12	13	sheep_dairy	1.16	plasma	431	104.25	147.474	1.41462							TRUE		0.150639
Kowalczyk12	14	sheep_dairy	1.16	plasma	526	151.12	170.97	1.13135							TRUE		0.0535967
Kowalczyk12	15	sheep_dairy	1.16	plasma	551	178.85	170.405	0.952784							TRUE		0.0210054
Kowalczyk12	16	sheep_dairy	1.16	plasma	574	184.27	169.817	0.921565							TRUE		0.035474
Kowalczyk12	17	sheep_dairy	1.16	plasma	598	171.84	169.2	0.984636							TRUE		0.00672441
Kowalczyk12	18	sheep_dairy	1.16	plasma	623	163.87	168.561	1.02863							TRUE		0.0122572
Kowalczyk12	19	sheep_dairy	1.16	plasma	647	176.94	167.952	0.949201							TRUE		0.022642
Kowalczyk12	20	sheep_dairy	1.16	plasma	669	165.78	167.397	1.00975							TRUE		0.00421457
Kowalczyk12	21	sheep_dairy	1.16	plasma	693	188.74	166.795	0.88373							TRUE		0.0536806
Kowalczyk12	22	sheep_dairy	1.16	plasma	719	200.21	166.148	0.829869							TRUE		0.0809906
Kowalczyk12	23	sheep_dairy	1.16	plasma	768	204.36	164.941	0.80711							TRUE		0.0930672
Kowalczyk12	24	sheep_dairy	1.16	plasma	864	179.81	162.623	0.904415							TRUE		0.0436323
Kowalczyk12	25	sheep_dairy	1.16	plasma	935	168.97	160.947	0.952517							TRUE		0.0211271
Kowalczyk12	1	sheep_dairy	1.45	plasma	0	0.32	0	0				0.974796	0.414763	3.44056	FALSE	76.9231	#NUM!	1.49981
Kowalczyk12	2	sheep_dairy	1.45	plasma	23	2.55	9.74366	3.82104							FALSE		0.582182
Kowalczyk12	3	sheep_dairy	1.45	plasma	46	6.38	20.3325	3.18691							FALSE		0.50337
Kowalczyk12	4	sheep_dairy	1.45	plasma	69	18.81	30.9608	1.64597							TRUE		0.216423
Kowalczyk12	5	sheep_dairy	1.45	plasma	94	30.61	41.8311	1.36658							TRUE		0.135636
Kowalczyk12	6	sheep_dairy	1.45	plasma	119	43.04	52.6452	1.22317							TRUE		0.0874865
Kowalczyk12	7	sheep_dairy	1.45	plasma	142	61.21	63.176	1.03212							TRUE		0.0137298
Kowalczyk12	8	sheep_dairy	1.45	plasma	165	75.56	73.6556	0.974796							TRUE		0.0110864
Kowalczyk12	9	sheep_dairy	1.45	plasma	189	95.96	84.2278	0.877738							TRUE		0.056635
Kowalczyk12	10	sheep_dairy	1.45	plasma	214	117.32	94.8889	0.808804							TRUE		0.0921567
Kowalczyk12	11	sheep_dairy	1.45	plasma	238	146.65	105.38	0.71858							TRUE		0.143525
Kowalczyk12	12	sheep_dairy	1.45	plasma	359	227.63	157.354	0.691272							TRUE		0.160351
Kowalczyk12	13	sheep_dairy	1.45	plasma	430	241.98	187.905	0.776531							TRUE		0.109841
Zafeiraki16	1	sheep_non_dairy	0.0208	liver	1536	9.2	9.02661	0.981154				1.26807	1.01246	1.51901	TRUE	100	0.00826296	1.26116
Zafeiraki16	2	sheep_non_dairy	0.0208	liver	1704	7.3	8.68609	1.18988							TRUE		0.0755015
Zafeiraki16	3	sheep_non_dairy	0.0208	liver	2208	5.8	7.80829	1.34626							TRUE		0.129128
Zafeiraki16	4	sheep_non_dairy	0.0208	liver	2688	4.6	7.12766	1.54949							TRUE		0.190189
Zafeiraki16	1	sheep_non_dairy	0.0208	liver	192	2.4	1.5085	0.62854				0.945482	0.643346	1.43674	TRUE	100	0.201667	1.3122
Zafeiraki16	2	sheep_non_dairy	0.0208	liver	408	3.3	3.12009	0.945482							TRUE		0.0243467
Zafeiraki16	3	sheep_non_dairy	0.0208	liver	696	7.3	5.12875	0.702568							TRUE		0.153311
Zafeiraki16	4	sheep_non_dairy	0.0208	liver	1344	8.7	9.23261	1.06122							TRUE		0.0258051
Zafeiraki16	5	sheep_non_dairy	0.0208	liver	2688	10.9	16.6838	1.53062							TRUE		0.184867
Tarazona15	1	broiler	0.085	plasma	263	2.51	1.22301	0.487255				0.968817	0.542182	1.13953	FALSE	92	0.312243	1.17671
Tarazona15	2	broiler	0.085	plasma	423	4.67	2.2494	0.481671							FALSE		0.317249
Tarazona15	3	broiler	0.085	plasma	604	4.08	3.5036	0.858727							TRUE		0.066145
Tarazona15	4	broiler	0.085	plasma	765	6.11	4.71602	0.771853							TRUE		0.112466
Tarazona15	5	broiler	0.085	plasma	929	7.78	6.04583	0.777099							TRUE		0.109524
Tarazona15	6	broiler	0.085	plasma	1096	9.82	7.48174	0.761888							TRUE		0.118109
Tarazona15	7	broiler	0.085	plasma	1261	9.18	8.96571	0.976657							TRUE		0.010258
Tarazona15	8	broiler	0.085	plasma	1431	10.61	10.54	0.993402							TRUE		0.00287486
Tarazona15	9	broiler	0.085	plasma	1608	11.52	12.2013	1.05914							TRUE		0.0249526
Tarazona15	10	broiler	0.085	plasma	1779	14.38	13.8207	0.961103							TRUE		0.0172302
Tarazona15	11	broiler	0.085	plasma	1934	18.48	15.2812	0.826906							TRUE		0.0825441
Tarazona15	12	broiler	0.085	plasma	2105	15.24	16.8674	1.10678							TRUE		0.0440621
Tarazona15	13	broiler	0.085	plasma	2279	13.25	18.446	1.39215							TRUE		0.143686
Tarazona15	14	broiler	0.085	plasma	2443	21.27	19.9039	0.935773							TRUE		0.0288294
Tarazona15	15	broiler	0.085	plasma	2604	19.41	20.6415	1.06345							TRUE		0.0267152
Tarazona15	16	broiler	0.085	plasma	2776	17.97	20.3783	1.13402							TRUE		0.0546195
Tarazona15	17	broiler	0.085	plasma	2946	21.8	19.748	0.905873							TRUE		0.0429327
Tarazona15	18	broiler	0.085	plasma	3111	20.47	19.0319	0.929745							TRUE		0.0316362
Tarazona15	19	broiler	0.085	plasma	3288	17.13	18.2457	1.06513							TRUE		0.0274023
Tarazona15	20	broiler	0.085	plasma	4127	15.19	14.8509	0.977677							TRUE		0.00980477
Tarazona15	21	broiler	0.085	plasma	4358	16.33	14.0306	0.859189							TRUE		0.0659114
Tarazona15	22	broiler	0.085	plasma	4599	11.59	13.2231	1.1409							TRUE		0.0572494
Tarazona15	23	broiler	0.085	plasma	4944	11.6	12.1475	1.0472							TRUE		0.0200299
Tarazona15	24	broiler	0.085	plasma	5178	10.79	11.4683	1.06286							TRUE		0.0264781
Tarazona15	25	broiler	0.085	plasma	5536	10.84	10.502	0.968817							TRUE		0.0137582
Yeung09	1	male_laying_chicken	100	blood	168	324.06	121.462	0.374812				0.650577	0.420688	1.12354	FALSE	83.3333	0.426187	1.6624
Yeung09	2	male_laying_chicken	100	blood	336	362.7	246.791	0.680426							TRUE		0.167219
Yeung09	3	male_laying_chicken	100	blood	504	284.99	362.291	1.27124							TRUE		0.104228
Yeung09	4	male_laying_chicken	100	blood	672	595.12	377.868	0.634943							TRUE		0.197265
Yeung09	5	male_laying_chicken	100	blood	840	513.43	286.656	0.558316							TRUE		0.25312
Yeung09	6	male_laying_chicken	100	blood	1008	313.4	208.79	0.66621							TRUE		0.176389
Yeung09	1	male_laying_chicken	1000	blood	168	1898	1214.61	0.639939				1.07053	0.730038	1.1554	TRUE	100	0.193861	1.15306
Yeung09	2	male_laying_chicken	1000	blood	336	2359.2	2467.82	1.04604							TRUE		0.0195478
Yeung09	3	male_laying_chicken	1000	blood	504	3215.08	3622.57	1.12674							TRUE		0.0518254
Yeung09	4	male_laying_chicken	1000	blood	672	3450.11	3777.95	1.09502							TRUE		0.0394235
Yeung09	5	male_laying_chicken	1000	blood	840	2864.75	2865.71	1.00033							TRUE		0.000144905
Yeung09	6	male_laying_chicken	1000	blood	1008	1791.57	2087.1	1.16496							TRUE		0.0663103

## Sheet: Concentration_curves_no_growth
Ref	ID	Species	Dose	Tissue	Time	Obs	Pred	FE				FE Median and 5%,95% percentile			inbetween 0.5, 2 FE	% 2-fold	abs(log10)	GMFE
Lupton14	1	cattle_beef	8000	plasma	1	16	867.146	54.2				1.30244	0.984398	9.37085	FALSE	68.4211	1.73397	1.80433
Lupton14	2	cattle_beef	8000	plasma	2	388	1703.26	4.38984							FALSE		0.642448
Lupton14	3	cattle_beef	8000	plasma	4	1612	3342.34	2.07341							FALSE		0.316685
Lupton14	4	cattle_beef	8000	plasma	8	5400	6473.61	1.19882							TRUE		0.078753
Lupton14	5	cattle_beef	8000	plasma	12	8816	9418.67	1.06836							TRUE		0.028718
Lupton14	6	cattle_beef	8000	plasma	24	13239	17243	1.30244							TRUE		0.114757
Lupton14	7	cattle_beef	8000	plasma	36	24955	23749.3	0.951686							TRUE		0.0215065
Lupton14	8	cattle_beef	8000	plasma	48	28582	29157	1.02012							TRUE		0.0086508
Lupton14	9	cattle_beef	8000	plasma	72	35240	37377.7	1.06066							TRUE		0.0255768
Lupton14	10	cattle_beef	8000	plasma	96	34095	43032.3	1.26213							TRUE		0.101103
Lupton14	11	cattle_beef	8000	plasma	144	36256	49537.1	1.36631							TRUE		0.13555
Lupton14	12	cattle_beef	8000	plasma	192	34977	52484.8	1.50055							TRUE		0.176251
Lupton14	13	cattle_beef	8000	plasma	240	28208	53716.3	1.90429							TRUE		0.279734
Lupton14	14	cattle_beef	8000	plasma	312	26675	54157.1	2.03026							FALSE		0.307551
Lupton14	15	cattle_beef	8000	plasma	360	21655	54050.4	2.49598							FALSE		0.397241
Lupton14	16	cattle_beef	8000	plasma	413	21643	53782.6	2.48499							FALSE		0.395324
Lupton14	17	cattle_beef	8000	plasma	504	46278	53180.7	1.14916							TRUE		0.0603798
Lupton14	18	cattle_beef	8000	plasma	576	47968	52664.6	1.09791							TRUE		0.0405668
Lupton14	19	cattle_beef	8000	plasma	672	52597	51967.5	0.988033							TRUE		0.00522876
Lupton15	1	cattle_beef	98	plasma	4	35	40.9436	1.16982				1.1359	0.770911	1.78551	TRUE	95.4545	0.0681176	1.33316
Lupton15	2	cattle_beef	98	plasma	12	210	115.378	0.549419							TRUE		0.260096
Lupton15	3	cattle_beef	98	plasma	24	275	211.224	0.768089							TRUE		0.114589
Lupton15	4	cattle_beef	98	plasma	48	395	357.166	0.904218							TRUE		0.0437267
Lupton15	5	cattle_beef	98	plasma	144	610	606.788	0.994734							TRUE		0.00229317
Lupton15	6	cattle_beef	98	plasma	216	380	652.176	1.71625							TRUE		0.234581
Lupton15	7	cattle_beef	98	plasma	360	370	661.989	1.78916							TRUE		0.252649
Lupton15	8	cattle_beef	98	plasma	528	600	649.184	1.08197							TRUE		0.0342165
Lupton15	9	cattle_beef	98	plasma	840	375	621.505	1.65735							TRUE		0.219413
Lupton15	10	cattle_beef	98	plasma	1344	605	578.934	0.956915							TRUE		0.0191265
Lupton15	11	cattle_beef	98	plasma	1848	455	539.277	1.18522							TRUE		0.0738005
Lupton15	12	cattle_beef	98	plasma	2520	595	490.594	0.824528							TRUE		0.0837945
Lupton15	13	cattle_beef	98	plasma	2856	520	467.927	0.899859							TRUE		0.0458255
Lupton15	14	cattle_beef	98	plasma	3192	405	446.306	1.10199							TRUE		0.0421781
Lupton15	15	cattle_beef	98	plasma	3864	390	406.017	1.04107							TRUE		0.0174792
Lupton15	16	cattle_beef	98	plasma	4200	305	387.257	1.26969							TRUE		0.103699
Lupton15	17	cattle_beef	98	plasma	4872	215	352.298	1.63859							TRUE		0.214471
Lupton15	18	cattle_beef	98	plasma	5712	200	313.003	1.56501							TRUE		0.194518
Lupton15	19	cattle_beef	98	plasma	6384	260	284.747	1.09518							TRUE		0.0394859
Lupton15	20	cattle_beef	98	plasma	7056	170	258.873	1.52278							TRUE		0.182637
Lupton15	21	cattle_beef	98	plasma	7896	110	230.149	2.09226							FALSE		0.320616
Lupton15	22	cattle_beef	98	plasma	8232	145	219.515	1.5139							TRUE		0.180096
Lupton15	1	cattle_beef	9090	plasma	4	4100	3797.72	0.926274				1.27434	0.465087	2.3772	TRUE	78.2609	0.0332605	1.50504
Lupton15	2	cattle_beef	9090	plasma	12	26740	10701.9	0.400221							FALSE		0.3977
Lupton15	3	cattle_beef	9090	plasma	24	44140	19592.1	0.443864							FALSE		0.35275
Lupton15	4	cattle_beef	9090	plasma	72	64730	42469.1	0.656096							TRUE		0.183033
Lupton15	5	cattle_beef	9090	plasma	144	43530	56282.7	1.29296							TRUE		0.111587
Lupton15	6	cattle_beef	9090	plasma	216	51530	60492.8	1.17393							TRUE		0.0696439
Lupton15	7	cattle_beef	9090	plasma	360	38290	61403.2	1.60363							TRUE		0.205105
Lupton15	8	cattle_beef	9090	plasma	528	48090	60215.6	1.25214							TRUE		0.0976543
Lupton15	9	cattle_beef	9090	plasma	720	50860	58629.7	1.15277							TRUE		0.0617412
Lupton15	10	cattle_beef	9090	plasma	1008	71480	56301.4	0.787653							TRUE		0.103665
Lupton15	11	cattle_beef	9090	plasma	1344	42140	53700.5	1.27434							TRUE		0.105284
Lupton15	12	cattle_beef	9090	plasma	1848	38120	50022.6	1.31224							TRUE		0.118014
Lupton15	13	cattle_beef	9090	plasma	2520	37320	45507.7	1.21939							TRUE		0.0861432
Lupton15	14	cattle_beef	9090	plasma	2856	34820	43405.4	1.24657							TRUE		0.0957154
Lupton15	15	cattle_beef	9090	plasma	3192	32290	41400.3	1.28214							TRUE		0.107935
Lupton15	16	cattle_beef	9090	plasma	3864	31020	37663.6	1.21417							TRUE		0.0842804
Lupton15	17	cattle_beef	9090	plasma	4200	24940	35923.8	1.44041							TRUE		0.158485
Lupton15	18	cattle_beef	9090	plasma	4872	13630	32681.4	2.39776							FALSE		0.379805
Lupton15	19	cattle_beef	9090	plasma	5712	16320	29036.9	1.77922							TRUE		0.25023
Lupton15	20	cattle_beef	9090	plasma	6384	17960	26416.2	1.47083							TRUE		0.167564
Lupton15	21	cattle_beef	9090	plasma	7056	15690	24016.4	1.53068							TRUE		0.184885
Lupton15	22	cattle_beef	9090	plasma	7896	9740	21352.1	2.19221							FALSE		0.340881
Lupton15	23	cattle_beef	9090	plasma	8232	8330	20365.8	2.44487							FALSE		0.388256
Kowalczyk12	2	sheep_dairy	1.16	plasma	23	2.55	7.78608	3.05337				1.20729	0.85277	2.90114	FALSE	87.5	0.484779	1.38958
Kowalczyk12	3	sheep_dairy	1.16	plasma	47	4.14	16.328	3.94396							FALSE		0.595932
Kowalczyk12	4	sheep_dairy	1.16	plasma	69	12.11	24.6864	2.03851							FALSE		0.309314
Kowalczyk12	5	sheep_dairy	1.16	plasma	94	21.68	33.3143	1.53664							TRUE		0.186572
Kowalczyk12	6	sheep_dairy	1.16	plasma	119	24.23	41.8774	1.72833							TRUE		0.237626
Kowalczyk12	7	sheep_dairy	1.16	plasma	143	33.79	50.2932	1.48841							TRUE		0.172721
Kowalczyk12	8	sheep_dairy	1.16	plasma	165	34.43	58.4653	1.69809							TRUE		0.229961
Kowalczyk12	9	sheep_dairy	1.16	plasma	190	44	66.8834	1.52008							TRUE		0.181866
Kowalczyk12	10	sheep_dairy	1.16	plasma	214	58.66	75.1501	1.28111							TRUE		0.107587
Kowalczyk12	11	sheep_dairy	1.16	plasma	239	51.65	83.4543	1.61577							TRUE		0.208378
Kowalczyk12	12	sheep_dairy	1.16	plasma	359	83.85	123.815	1.47662							TRUE		0.16927
Kowalczyk12	13	sheep_dairy	1.16	plasma	431	104.25	147.474	1.41462							TRUE		0.150639
Kowalczyk12	14	sheep_dairy	1.16	plasma	526	151.12	171.29	1.13347							TRUE		0.0544091
Kowalczyk12	15	sheep_dairy	1.16	plasma	551	178.85	171.086	0.956588							TRUE		0.0192751
Kowalczyk12	16	sheep_dairy	1.16	plasma	574	184.27	170.825	0.927035							TRUE		0.032904
Kowalczyk12	17	sheep_dairy	1.16	plasma	598	171.84	170.546	0.992469							TRUE		0.00328303
Kowalczyk12	18	sheep_dairy	1.16	plasma	623	163.87	170.255	1.03897							TRUE		0.016601
Kowalczyk12	19	sheep_dairy	1.16	plasma	647	176.94	169.977	0.960645							TRUE		0.0174369
Kowalczyk12	20	sheep_dairy	1.16	plasma	669	165.78	169.722	1.02378							TRUE		0.010205
Kowalczyk12	21	sheep_dairy	1.16	plasma	693	188.74	169.444	0.897763							TRUE		0.0468382
Kowalczyk12	22	sheep_dairy	1.16	plasma	719	200.21	169.143	0.84483							TRUE		0.0732306
Kowalczyk12	23	sheep_dairy	1.16	plasma	768	204.36	168.579	0.824911							TRUE		0.083593
Kowalczyk12	24	sheep_dairy	1.16	plasma	864	179.81	167.478	0.931416							TRUE		0.0308563
Kowalczyk12	25	sheep_dairy	1.16	plasma	935	168.97	166.668	0.986379							TRUE		0.00595636
Kowalczyk12	1	sheep_dairy	1.45	plasma	0	0.32	0	0				0.974796	0.414763	3.44056	FALSE	76.9231	#NUM!	1.49981
Kowalczyk12	2	sheep_dairy	1.45	plasma	23	2.55	9.74366	3.82104							FALSE		0.582182
Kowalczyk12	3	sheep_dairy	1.45	plasma	46	6.38	20.3325	3.18691							FALSE		0.50337
Kowalczyk12	4	sheep_dairy	1.45	plasma	69	18.81	30.9608	1.64597							TRUE		0.216423
Kowalczyk12	5	sheep_dairy	1.45	plasma	94	30.61	41.8311	1.36658							TRUE		0.135636
Kowalczyk12	6	sheep_dairy	1.45	plasma	119	43.04	52.6452	1.22317							TRUE		0.0874865
Kowalczyk12	7	sheep_dairy	1.45	plasma	142	61.21	63.176	1.03212							TRUE		0.0137298
Kowalczyk12	8	sheep_dairy	1.45	plasma	165	75.56	73.6556	0.974796							TRUE		0.0110864
Kowalczyk12	9	sheep_dairy	1.45	plasma	189	95.96	84.2278	0.877738							TRUE		0.056635
Kowalczyk12	10	sheep_dairy	1.45	plasma	214	117.32	94.8889	0.808804							TRUE		0.0921567
Kowalczyk12	11	sheep_dairy	1.45	plasma	238	146.65	105.38	0.71858							TRUE		0.143525
Kowalczyk12	12	sheep_dairy	1.45	plasma	359	227.63	157.354	0.691272							TRUE		0.160351
Kowalczyk12	13	sheep_dairy	1.45	plasma	430	241.98	187.905	0.776531							TRUE		0.109841
Zafeiraki16	1	sheep_non_dairy	0.0208	liver	1536	9.2	9.36812	1.01827				1.41957	0.501384	1.87593	TRUE	100	0.00786457	1.40706
Zafeiraki16	2	sheep_non_dairy	0.0208	liver	1704	7.3	9.29562	1.27337							TRUE		0.104956
Zafeiraki16	3	sheep_non_dairy	0.0208	liver	2208	5.8	9.08147	1.56577							TRUE		0.194728
Zafeiraki16	4	sheep_non_dairy	0.0208	liver	2688	4.6	8.88103	1.93066							TRUE		0.285706
Zafeiraki16	1	sheep_non_dairy	0.0208	liver	192	2.4	1.5085	0.62854				0.945482	0.643346	1.44073	TRUE	100	0.201667	1.31305
Zafeiraki16	2	sheep_non_dairy	0.0208	liver	408	3.3	3.12009	0.945482							TRUE		0.0243467
Zafeiraki16	3	sheep_non_dairy	0.0208	liver	696	7.3	5.12875	0.702568							TRUE		0.153311
Zafeiraki16	4	sheep_non_dairy	0.0208	liver	1344	8.7	9.23261	1.06122							TRUE		0.0258051
Zafeiraki16	5	sheep_non_dairy	0.0208	liver	2688	10.9	16.7382	1.53561							TRUE		0.186282
Tarazona15	1	broiler	0.085	plasma	263	2.51	1.22301	0.487255				0.970902	0.542182	1.14249	FALSE	92	0.312243	1.17673
Tarazona15	2	broiler	0.085	plasma	423	4.67	2.2494	0.481671							FALSE		0.317249
Tarazona15	3	broiler	0.085	plasma	604	4.08	3.5036	0.858727							TRUE		0.066145
Tarazona15	4	broiler	0.085	plasma	765	6.11	4.71602	0.771853							TRUE		0.112466
Tarazona15	5	broiler	0.085	plasma	929	7.78	6.04583	0.777099							TRUE		0.109524
Tarazona15	6	broiler	0.085	plasma	1096	9.82	7.48174	0.761888							TRUE		0.118109
Tarazona15	7	broiler	0.085	plasma	1261	9.18	8.96571	0.976657							TRUE		0.010258
Tarazona15	8	broiler	0.085	plasma	1431	10.61	10.54	0.993402							TRUE		0.00287486
Tarazona15	9	broiler	0.085	plasma	1608	11.52	12.2013	1.05914							TRUE		0.0249526
Tarazona15	10	broiler	0.085	plasma	1779	14.38	13.8207	0.961103							TRUE		0.0172302
Tarazona15	11	broiler	0.085	plasma	1934	18.48	15.2812	0.826906							TRUE		0.0825441
Tarazona15	12	broiler	0.085	plasma	2105	15.24	16.8674	1.10678							TRUE		0.0440621
Tarazona15	13	broiler	0.085	plasma	2279	13.25	18.446	1.39215							TRUE		0.143686
Tarazona15	14	broiler	0.085	plasma	2443	21.27	19.9039	0.935773							TRUE		0.0288294
Tarazona15	15	broiler	0.085	plasma	2604	19.41	20.6658	1.0647							TRUE		0.0272273
Tarazona15	16	broiler	0.085	plasma	2776	17.97	20.4196	1.13632							TRUE		0.0555
Tarazona15	17	broiler	0.085	plasma	2946	21.8	19.7985	0.908187							TRUE		0.0418247
Tarazona15	18	broiler	0.085	plasma	3111	20.47	19.0864	0.932407							TRUE		0.0303946
Tarazona15	19	broiler	0.085	plasma	3288	17.13	18.3012	1.06837							TRUE		0.0287233
Tarazona15	20	broiler	0.085	plasma	4127	15.19	14.8954	0.980606							TRUE		0.00850537
Tarazona15	21	broiler	0.085	plasma	4358	16.33	14.0709	0.861662							TRUE		0.0646629
Tarazona15	22	broiler	0.085	plasma	4599	11.59	13.2593	1.14403							TRUE		0.0584385
Tarazona15	23	broiler	0.085	plasma	4944	11.6	12.1783	1.04985							TRUE		0.0211276
Tarazona15	24	broiler	0.085	plasma	5178	10.79	11.4956	1.0654							TRUE		0.0275116
Tarazona15	25	broiler	0.085	plasma	5536	10.84	10.5246	0.970902							TRUE		0.0128246
Yeung09	1	male_laying_chicken	100	blood	168	324.06	121.462	0.374812				0.915899	0.451215	1.32913	FALSE	83.3333	0.426187	1.41517
Yeung09	2	male_laying_chicken	100	blood	336	362.7	246.791	0.680426							TRUE		0.167219
Yeung09	3	male_laying_chicken	100	blood	504	284.99	362.291	1.27124							TRUE		0.104228
Yeung09	4	male_laying_chicken	100	blood	672	595.12	517.864	0.870185							TRUE		0.0603886
Yeung09	5	male_laying_chicken	100	blood	840	513.43	493.721	0.961612							TRUE		0.0169999
Yeung09	6	male_laying_chicken	100	blood	1008	313.4	422.595	1.34842							TRUE		0.129825
Yeung09	1	male_laying_chicken	1000	blood	168	1898	1214.61	0.639939				1.31372	0.741464	2.19893	TRUE	83.3333	0.193861	1.49637
Yeung09	2	male_laying_chicken	1000	blood	336	2359.2	2467.82	1.04604							TRUE		0.0195478
Yeung09	3	male_laying_chicken	1000	blood	504	3215.08	3622.57	1.12674							TRUE		0.0518254
Yeung09	4	male_laying_chicken	1000	blood	672	3450.11	5177.56	1.50069							TRUE		0.176292
Yeung09	5	male_laying_chicken	1000	blood	840	2864.75	4935.44	1.72282							TRUE		0.236239
Yeung09	6	male_laying_chicken	1000	blood	1008	1791.57	4223.86	2.35763							FALSE		0.372475

## Sheet: FE_tissue
Ref	ID	Species	Dose	Tissue	Time	Obs	Pred	FE	Growth
Lupton14	1	cattle_beef	8000	liver	672	17900	57467.4	3.21	Yes
Lupton14	1	cattle_beef	8000	kidney	672	3700	17863.1	4.83	Yes
Lupton14	1	cattle_beef	8000	muscle	672	1100	3088.6	2.81	Yes
Lupton15	2	cattle_beef	98	liver	8232	149	149.534	0.99	Yes
Lupton15	2	cattle_beef	98	kidney	8232	82	45.4481	0.55	Yes
Lupton15	2	cattle_beef	98	muscle	8232	5	8.02099	1.58	Yes
Lupton15	3	cattle_beef	9090	liver	2520	8760	41870.2	4.78	Yes
Lupton15	3	cattle_beef	9090	kidney	2520	3960	12776	3.22	Yes
Lupton15	3	cattle_beef	9090	muscle	2520	713	2264.85	3.18	Yes
Lupton15	4	cattle_beef	9090	liver	8232	4740	13904.1	2.89	Yes
Lupton15	4	cattle_beef	9090	kidney	8232	2360	4225.92	1.76	Yes
Lupton15	4	cattle_beef	9090	muscle	8232	323	745.818	2.28	Yes
Kowalczyk12	5	sheep_dairy	1.16	liver	1008	885	189.696	0.22	Yes
Kowalczyk12	5	sheep_dairy	1.16	kidney	1008	172	58.9261	0.35	Yes
Kowalczyk12	5	sheep_dairy	1.16	muscle	1008	24	10.1288	0.43	Yes
Kowalczyk12	6	sheep_dairy	1.45	liver	504	1172	260.276	0.23	Yes
Kowalczyk12	6	sheep_dairy	1.45	kidney	504	286	80.7643	0.28	Yes
Kowalczyk12	6	sheep_dairy	1.45	muscle	504	35	13.8882	0.37	Yes
Yeung0	7	laying_chicken_male	100	liver	504	385	3464	11.35	Yes
Yeung0	7	laying_chicken_male	100	kidney	504	350	261	0.94	Yes
Yeung0	8	laying_chicken_male	100	liver	1008	180	1995	18.21	Yes
Yeung0	8	laying_chicken_male	100	kidney	1008	140	151	1.77	Yes
Yeung0	9	laying_chicken_male	1000	liver	504	4550	34632	9.61	Yes
Yeung0	9	laying_chicken_male	1000	kidney	504	3460	2615	0.95	Yes
Yeung0	10	laying_chicken_male	1000	liver	1008	1730	19946	18.95	Yes
Yeung0	10	laying_chicken_male	1000	kidney	1008	1320	1507	1.88	Yes
Lupton14	1	cattle_beef	8000	liver	672	17900	61854.5	3.63	No
Lupton14	1	cattle_beef	8000	kidney	672	3700	19226.5	5.2	No
Lupton14	1	cattle_beef	8000	muscle	672	1100	3324.38	2.84	No
Lupton15	2	cattle_beef	98	liver	8232	149	262.007	1.86	No
Lupton15	2	cattle_beef	98	kidney	8232	82	79.5695	1	No
Lupton15	2	cattle_beef	98	muscle	8232	5	14.0432	2.66	No
Lupton15	3	cattle_beef	9090	liver	2520	8760	54229.7	6.51	No
Lupton15	3	cattle_beef	9090	kidney	2520	3960	16541.5	4.26	No
Lupton15	3	cattle_beef	9090	muscle	2520	713	2933.83	3.84	No
Lupton15	4	cattle_beef	9090	liver	8232	4740	24308	5.42	No
Lupton15	4	cattle_beef	9090	kidney	8232	2360	7382.2	3.22	No
Lupton15	4	cattle_beef	9090	muscle	8232	323	1302.89	3.82	No
Kowalczyk12	5	sheep_dairy	1.16	liver	1008	885	197.536	0.24	No
Kowalczyk12	5	sheep_dairy	1.16	kidney	1008	172	61.3624	0.36	No
Kowalczyk12	5	sheep_dairy	1.16	muscle	1008	24	10.5475	0.43	No
Kowalczyk12	6	sheep_dairy	1.45	liver	504	1172	260.276	0.23	No
Kowalczyk12	6	sheep_dairy	1.45	kidney	504	286	80.7643	0.28	No
Kowalczyk12	6	sheep_dairy	1.45	muscle	504	35	13.8882	0.37	No
Yeung0	7	laying_chicken_male	100	liver	504	385	3464	11.35	No
Yeung0	7	laying_chicken_male	100	kidney	504	350	261	0.94	No
Yeung0	8	laying_chicken_male	100	liver	1008	180	4039	41.84	No
Yeung0	8	laying_chicken_male	100	kidney	1008	140	305	4.06	No
Yeung0	9	laying_chicken_male	1000	liver	504	4550	34632	9.61	No
Yeung0	9	laying_chicken_male	1000	kidney	504	3460	2615	0.95	No
Yeung0	10	laying_chicken_male	1000	liver	1008	1730	40369	43.54	No
Yeung0	10	laying_chicken_male	1000	kidney	1008	1320	3049	4.31	No

## Sheet: Cattle_to_sheep_translation
Ref	Case	Species	Dose	Tissue	Time	Obs	Pred	FE	Growth				FE Median and 5%,95% percentile	FE 5%	FE 95%	inbetween 0.5, 2 FE	% 2-fold	abs(log10)	GMFE
Kowalczyk12	2	sheep_dairy	1.16	plasma	23	2.55	1.9969	0.783099	Yes				0.827089	0.708776	1.07277	TRUE	100	0.106183	1.20681
Kowalczyk12	3	sheep_dairy	1.16	plasma	47	4.14	5.50643	1.33006	Yes							TRUE		0.12387
Kowalczyk12	4	sheep_dairy	1.16	plasma	69	12.11	9.76785	0.806594	Yes							TRUE		0.0933452
Kowalczyk12	5	sheep_dairy	1.16	plasma	94	21.68	15.2851	0.705033	Yes							TRUE		0.15179
Kowalczyk12	6	sheep_dairy	1.16	plasma	119	24.23	21.4088	0.883565	Yes							TRUE		0.0537616
Kowalczyk12	7	sheep_dairy	1.16	plasma	143	33.79	27.728	0.820599	Yes							TRUE		0.0858692
Kowalczyk12	8	sheep_dairy	1.16	plasma	165	34.43	33.841	0.982892	Yes							TRUE		0.00749414
Kowalczyk12	9	sheep_dairy	1.16	plasma	190	44	40.8496	0.928401	Yes							TRUE		0.0322643
Kowalczyk12	10	sheep_dairy	1.16	plasma	214	58.66	47.7419	0.813875	Yes							TRUE		0.0894422
Kowalczyk12	11	sheep_dairy	1.16	plasma	239	51.65	54.9619	1.06412	Yes							TRUE		0.0269915
Kowalczyk12	12	sheep_dairy	1.16	plasma	359	83.85	90.0793	1.07429	Yes							TRUE		0.0311221
Kowalczyk12	13	sheep_dairy	1.16	plasma	431	104.25	110.923	1.06401	Yes							TRUE		0.0269464
Kowalczyk12	14	sheep_dairy	1.16	plasma	526	151.12	136.133	0.900827	Yes							TRUE		0.0453586
Kowalczyk12	15	sheep_dairy	1.16	plasma	551	178.85	139.671	0.780939	Yes							TRUE		0.107383
Kowalczyk12	16	sheep_dairy	1.16	plasma	574	184.27	141.88	0.769959	Yes							TRUE		0.113532
Kowalczyk12	17	sheep_dairy	1.16	plasma	598	171.84	143.409	0.834552	Yes							TRUE		0.0785466
Kowalczyk12	18	sheep_dairy	1.16	plasma	623	163.87	144.389	0.881118	Yes							TRUE		0.0549661
Kowalczyk12	19	sheep_dairy	1.16	plasma	647	176.94	144.903	0.81894	Yes							TRUE		0.086748
Kowalczyk12	20	sheep_dairy	1.16	plasma	669	165.78	145.108	0.875305	Yes							TRUE		0.0578407
Kowalczyk12	21	sheep_dairy	1.16	plasma	693	188.74	145.119	0.768881	Yes							TRUE		0.114141
Kowalczyk12	22	sheep_dairy	1.16	plasma	719	200.21	144.949	0.723983	Yes							TRUE		0.140271
Kowalczyk12	23	sheep_dairy	1.16	plasma	768	204.36	144.297	0.706093	Yes							TRUE		0.151138
Kowalczyk12	24	sheep_dairy	1.16	plasma	864	179.81	142.419	0.792054	Yes							TRUE		0.101245
Kowalczyk12	25	sheep_dairy	1.16	plasma	935	168.97	140.85	0.83358	Yes							TRUE		0.0790529
Kowalczyk12	1	sheep_dairy	1.45	plasma	0	0.32	0	0	Yes				0.565353	0.282909	1.0104	FALSE	84.6154	#NUM!	1.62905
Kowalczyk12	2	sheep_dairy	1.45	plasma	23	2.55	2.49891	0.979965	Yes							TRUE		0.00878957
Kowalczyk12	3	sheep_dairy	1.45	plasma	46	6.38	6.73756	1.05604	Yes							TRUE		0.0236822
Kowalczyk12	4	sheep_dairy	1.45	plasma	69	18.81	12.2499	0.651242	Yes							TRUE		0.186257
Kowalczyk12	5	sheep_dairy	1.45	plasma	94	30.61	19.1914	0.626966	Yes							TRUE		0.202756
Kowalczyk12	6	sheep_dairy	1.45	plasma	119	43.04	26.9112	0.62526	Yes							TRUE		0.203939
Kowalczyk12	7	sheep_dairy	1.45	plasma	142	61.21	34.6053	0.565353	Yes							TRUE		0.24768
Kowalczyk12	8	sheep_dairy	1.45	plasma	165	75.56	42.6287	0.56417	Yes							TRUE		0.24859
Kowalczyk12	9	sheep_dairy	1.45	plasma	189	95.96	51.2025	0.533582	Yes							TRUE		0.272799
Kowalczyk12	10	sheep_dairy	1.45	plasma	214	117.32	60.2734	0.513752	Yes							TRUE		0.289246
Kowalczyk12	11	sheep_dairy	1.45	plasma	238	146.65	69.1476	0.471514	Yes							FALSE		0.326505
Kowalczyk12	12	sheep_dairy	1.45	plasma	359	227.63	114.458	0.502823	Yes							TRUE		0.298585
Kowalczyk12	13	sheep_dairy	1.45	plasma	430	241.98	141.061	0.582943	Yes							TRUE		0.234374
Zafeiraki16	1	sheep_non_dairy	0.0208	liver	1536	9.2	7.76502	0.844024	Yes				1.08472	0.871087	1.27879	TRUE	100	0.0736452	1.1599
Zafeiraki16	2	sheep_non_dairy	0.0208	liver	1704	7.3	7.47842	1.02444	Yes							TRUE		0.0104868
Zafeiraki16	3	sheep_non_dairy	0.0208	liver	2208	5.8	6.64101	1.145	Yes							TRUE		0.0588059
Zafeiraki16	4	sheep_non_dairy	0.0208	liver	2688	4.6	5.99106	1.3024	Yes							TRUE		0.114746
Zafeiraki16	1	sheep_non_dairy	0.0208	liver	192	2.4	0.923994	0.384997	Yes				0.698734	0.419124	1.19047	FALSE	60	0.414542	1.57665
Zafeiraki16	2	sheep_non_dairy	0.0208	liver	408	3.3	2.30582	0.698734	Yes							TRUE		0.155688
Zafeiraki16	3	sheep_non_dairy	0.0208	liver	696	7.3	4.0561	0.55563	Yes							FALSE		0.255215
Zafeiraki16	4	sheep_non_dairy	0.0208	liver	1344	8.7	7.58761	0.872139	Yes							TRUE		0.0594144
Zafeiraki16	5	sheep_non_dairy	0.0208	liver	2688	10.9	13.8436	1.27005	Yes							TRUE		0.103821
Kowalczyk12	1	sheep_dairy	1.16	liver	1008	885	165.799	0.187344	Yes
Kowalczyk12	2	sheep_dairy	1.16	kidney	1008	172	51.3906	0.298783	Yes
Kowalczyk12	3	sheep_dairy	1.16	muscle	1008	24	8.89942	0.370809	Yes
Kowalczyk12	4	sheep_dairy	1.45	liver	504	1172	200.355	0.170952	Yes
Kowalczyk12	5	sheep_dairy	1.45	kidney	504	286	62.2591	0.217689	Yes
Kowalczyk12	6	sheep_dairy	1.45	muscle	504	35	10.7282	0.306521	Yes
Kowalczyk12	2	sheep_dairy	1.16	plasma	23	2.55	1.9969	0.783099	No				0.835003	0.723975	1.07277	TRUE	100	0.106183	1.19802
Kowalczyk12	3	sheep_dairy	1.16	plasma	47	4.14	5.50643	1.33006	No							TRUE		0.12387
Kowalczyk12	4	sheep_dairy	1.16	plasma	69	12.11	9.76785	0.806594	No							TRUE		0.0933452
Kowalczyk12	5	sheep_dairy	1.16	plasma	94	21.68	15.2851	0.705033	No							TRUE		0.15179
Kowalczyk12	6	sheep_dairy	1.16	plasma	119	24.23	21.4088	0.883565	No							TRUE		0.0537616
Kowalczyk12	7	sheep_dairy	1.16	plasma	143	33.79	27.728	0.820599	No							TRUE		0.0858692
Kowalczyk12	8	sheep_dairy	1.16	plasma	165	34.43	33.841	0.982892	No							TRUE		0.00749414
Kowalczyk12	9	sheep_dairy	1.16	plasma	190	44	40.8496	0.928401	No							TRUE		0.0322643
Kowalczyk12	10	sheep_dairy	1.16	plasma	214	58.66	47.7419	0.813875	No							TRUE		0.0894422
Kowalczyk12	11	sheep_dairy	1.16	plasma	239	51.65	54.9619	1.06412	No							TRUE		0.0269915
Kowalczyk12	12	sheep_dairy	1.16	plasma	359	83.85	90.0793	1.07429	No							TRUE		0.0311221
Kowalczyk12	13	sheep_dairy	1.16	plasma	431	104.25	110.923	1.06401	No							TRUE		0.0269464
Kowalczyk12	14	sheep_dairy	1.16	plasma	526	151.12	136.388	0.902513	No							TRUE		0.0445463
Kowalczyk12	15	sheep_dairy	1.16	plasma	551	178.85	140.229	0.784057	No							TRUE		0.105652
Kowalczyk12	16	sheep_dairy	1.16	plasma	574	184.27	142.723	0.774529	No							TRUE		0.110962
Kowalczyk12	17	sheep_dairy	1.16	plasma	598	171.84	144.55	0.841192	No							TRUE		0.075105
Kowalczyk12	18	sheep_dairy	1.16	plasma	623	163.87	145.84	0.889976	No							TRUE		0.0506219
Kowalczyk12	19	sheep_dairy	1.16	plasma	647	176.94	146.651	0.828815	No							TRUE		0.0815423
Kowalczyk12	20	sheep_dairy	1.16	plasma	669	165.78	147.124	0.887463	No							TRUE		0.0518495
Kowalczyk12	21	sheep_dairy	1.16	plasma	693	188.74	147.424	0.781093	No							TRUE		0.107297
Kowalczyk12	22	sheep_dairy	1.16	plasma	719	200.21	147.562	0.737038	No							TRUE		0.13251
Kowalczyk12	23	sheep_dairy	1.16	plasma	768	204.36	147.48	0.721669	No							TRUE		0.141662
Kowalczyk12	24	sheep_dairy	1.16	plasma	864	179.81	146.673	0.815709	No							TRUE		0.0884648
Kowalczyk12	25	sheep_dairy	1.16	plasma	935	168.97	145.859	0.863226	No							TRUE		0.0638753
Kowalczyk12	1	sheep_dairy	1.45	plasma	0	0.32	0	0	No				0.565353	0.282909	1.0104	FALSE	84.6154	#NUM!	1.62905
Kowalczyk12	2	sheep_dairy	1.45	plasma	23	2.55	2.49891	0.979965	No							TRUE		0.00878957
Kowalczyk12	3	sheep_dairy	1.45	plasma	46	6.38	6.73756	1.05604	No							TRUE		0.0236822
Kowalczyk12	4	sheep_dairy	1.45	plasma	69	18.81	12.2499	0.651242	No							TRUE		0.186257
Kowalczyk12	5	sheep_dairy	1.45	plasma	94	30.61	19.1914	0.626966	No							TRUE		0.202756
Kowalczyk12	6	sheep_dairy	1.45	plasma	119	43.04	26.9112	0.62526	No							TRUE		0.203939
Kowalczyk12	7	sheep_dairy	1.45	plasma	142	61.21	34.6053	0.565353	No							TRUE		0.24768
Kowalczyk12	8	sheep_dairy	1.45	plasma	165	75.56	42.6287	0.56417	No							TRUE		0.24859
Kowalczyk12	9	sheep_dairy	1.45	plasma	189	95.96	51.2025	0.533582	No							TRUE		0.272799
Kowalczyk12	10	sheep_dairy	1.45	plasma	214	117.32	60.2734	0.513752	No							TRUE		0.289246
Kowalczyk12	11	sheep_dairy	1.45	plasma	238	146.65	69.1476	0.471514	No							FALSE		0.326505
Kowalczyk12	12	sheep_dairy	1.45	plasma	359	227.63	114.458	0.502823	No							TRUE		0.298585
Kowalczyk12	13	sheep_dairy	1.45	plasma	430	241.98	141.061	0.582943	No							TRUE		0.234374
Zafeiraki16	1	sheep_non_dairy	0.0208	liver	1536	9.2	8.05879	0.875956	No				1.21403	0.909012	1.57919	TRUE	100	0.0575177	1.28245
Zafeiraki16	2	sheep_non_dairy	0.0208	liver	1704	7.3	8.0032	1.09633	No							TRUE		0.039941
Zafeiraki16	3	sheep_non_dairy	0.0208	liver	2208	5.8	7.72404	1.33173	No							TRUE		0.124416
Zafeiraki16	4	sheep_non_dairy	0.0208	liver	2688	4.6	7.46516	1.62286	No							TRUE		0.210282
Zafeiraki16	1	sheep_non_dairy	0.0208	liver	192	2.4	0.923994	0.384997	No				0.698734	0.419124	1.19378	FALSE	80	0.414542	1.57768
Zafeiraki16	2	sheep_non_dairy	0.0208	liver	408	3.3	2.30582	0.698734	No							TRUE		0.155688
Zafeiraki16	3	sheep_non_dairy	0.0208	liver	696	7.3	4.0561	0.55563	No							TRUE		0.255215
Zafeiraki16	4	sheep_non_dairy	0.0208	liver	1344	8.7	7.58761	0.872139	No							TRUE		0.0594144
Zafeiraki16	5	sheep_non_dairy	0.0208	liver	2688	10.9	13.8887	1.27419	No							TRUE		0.105235
Kowalczyk12	1	sheep_dairy	1.16	liver	1008	885	172.657	0.195093	No
Kowalczyk12	2	sheep_dairy	1.16	kidney	1008	172	53.5159	0.311139	No
Kowalczyk12	3	sheep_dairy	1.16	muscle	1008	24	9.26763	0.386151	No
Kowalczyk12	4	sheep_dairy	1.45	liver	504	1172	200.355	0.170952	No
Kowalczyk12	5	sheep_dairy	1.45	kidney	504	286	62.2591	0.217689	No
Kowalczyk12	6	sheep_dairy	1.45	muscle	504	35	10.7282	0.306521	No
